# Supplementary material for: Administration of an Acidic Sphingomyelinase (ASMase) Inhibitor, Imipramine, Reduces Hypoglycemia-Induced Hippocampal Neuronal Death
Source: Cells. 2022 Feb 14;11(4):667. doi: 10.3390/cells11040667 (PMC8869983; doi:10.3390/cells11040667)
Supplement: Supplementary file 1 [file cells-11-00667-s001.zip]

Archive with 1 entries (1 files):
- cells-1510067-supplementary.pdf
